# Supplementary material for: Isolation and Characterization of a Porcine Getah Virus Strain from Sichuan Province
Source: Vet Sci. 2025 Mar 15;12(3):276. doi: 10.3390/vetsci12030276 (PMC11945399; doi:10.3390/vetsci12030276)
Supplement: Supplementary file 1 [file vetsci-12-00276-s001.zip]

Archive with 1 entries (1 files):
- vetsci-3471478-supplementary.pdf
